# Supplementary material for: Assessing the vulnerability of freshwater fishes to climate change in Newfoundland and Labrador
Source: PLoS One. 2018 Dec 3;13(12):e0208182. doi: 10.1371/journal.pone.0208182 (PMC6277096; doi:10.1371/journal.pone.0208182)
Supplement: S1 File — (XLSX) [file pone.0208182.s002.xlsx]

## Sheet: Expert scores
RespondentID	Under highest emissions climate scenario,Newfoundland and Labrador is predicted to experience a temperature increase of 2 - 3C across different regions and seasons by mid 21st century. Based on each species spatial distribution, estimate the exposure level of each species to temperature changes.														Considering each species current spatial distribution in Newfoundland and Labrador, and future climate projections for precipitation events by mid-21st century, estimate the exposure level of each fish species population to precipitation events.The resources above provides a statistically downscaled map of precipitation projections by mid 21st century.														Habitat specialization:This factor indicates the relative dependence of a species on a wide range of habitat or its limitation to specific habitats throughout its range (i.e. habitat specialists or generalists). It determines if a species will be able to find and inhabit suitable habitats if forced out of its current distribution as a result of possible stochastic events from climate or non-clima…														Prey specificity/diet choices:This factor determines on a relative scale, the flexibility of each fish specie's feeding habits i.e if the salmonid is a prey generalist or a prey specialist. Estimate the sensitivity level of the following based on this factor.
_x0000_	Atlantic Salmon	Using a scale of 1 to 3, where 1=Low, 2=Medium, 3=High, score the following sub-questions:a) What is the impact or overall importance of temperature to the vulnerability of this species b) What is your level of confidence in the scores you provided aboveFor example: a=1, b=2	Brook trout	Using a scale of 1 to 3, where 1=Low, 2=Medium, 3=High, score the following sub-questions:a) What is the impact or overall importance of temperature to the vulnerability of this species b) What is your level of confidence in the scores you provided aboveFor example: a=1, b=2	Brown Trout	Using a scale of 1 to 3, where 1=Low, 2=Medium, 3=High, score the following sub-questions:a) What is the impact or overall importance of temperature to the vulnerability of this species b) What is your level of confidence in the scores you provided aboveFor example: a=1, b=2	Arctic Char	Using a scale of 1 to 3, where 1=Low, 2=Medium, 3=High, score the following sub-questions:a) What is the impact or overall importance of temperature to the vulnerability of this species b) What is your level of confidence in the scores you provided aboveFor example: a=1, b=2	Lake trout	Using a scale of 1 to 3, where 1=Low, 2=Medium, 3=High, score the following sub-questions:a) What is the impact or overall importance of temperature to the vulnerability of this species b) What is your level of confidence in the scores you provided aboveFor example: a=1, b=2	Rainbow trout	Using a scale of 1 to 3, where 1=Low, 2=Medium, 3=High, score the following sub-questions:a) What is the impact or overall importance of temperature to the vulnerability of this species b) What is your level of confidence in the scores you provided aboveFor example: a=1, b=2	Northern pike	Using a scale of 1 to 3, where 1=Low, 2=Medium, 3=High, score the following sub-questions:a) What is the impact or overall importance of temperature to the vulnerability of this species b) What is your level of confidence in the scores you provided aboveFor example: a=1, b=2	Atlantic Salmon	Using a scale of 1 to 3, where 1=Low, 2=Medium, 3=High, score the following sub-questions:a) What is the impact or overall importance of this factor to the vulnerability of this species b) What is your level of confidence in the scores you provided aboveFor example: a=1, b=2	Brook trout	Using a scale of 1 to 3, where 1=Low, 2=Medium, 3=High, score the following sub-questions:a) What is the impact or overall importance of this factor to the vulnerability of this species b) What is your level of confidence in the scores you provided aboveFor example: a=1, b=2	Brown Trout	Using a scale of 1 to 3, where 1=Low, 2=Medium, 3=High, score the following sub-questions:a) What is the impact or overall importance of this factor to the vulnerability of this species b) What is your level of confidence in the scores you provided aboveFor example: a=1, b=2	Arctic Char	Using a scale of 1 to 3, where 1=Low, 2=Medium, 3=High, score the following sub-questions:a) What is the impact or overall importance of this factor to the vulnerability of this species b) What is your level of confidence in the scores you provided aboveFor example: a=1, b=2	Lake trout	Using a scale of 1 to 3, where 1=Low, 2=Medium, 3=High, score the following sub-questions:a) What is the impact or overall importance of this factor to the vulnerability of this species b) What is your level of confidence in the scores you provided aboveFor example: a=1, b=2	Rainbow trout	Using a scale of 1 to 3, where 1=Low, 2=Medium, 3=High, score the following sub-questions:a) What is the impact or overall importance of this factor to the vulnerability of this species b) What is your level of confidence in the scores you provided aboveFor example: a=1, b=2	Northern pike	Using a scale of 1 to 3, where 1=Low, 2=Medium, 3=High, score the following sub-questions:a) What is the impact or overall importance of this factor to the vulnerability of this species b) What is your level of confidence in the scores you provided aboveFor example: a=1, b=2	Atlantic Salmon	Using a scale of 1 to 3, where 1=Low, 2=Medium, 3=High, score the following sub-questions:a) What is the impact or overall importance of this factor to the vulnerability of this species b) What is your level of confidence in the scores you provided aboveFor example: a=1, b=2	Brook trout	Using a scale of 1 to 3, where 1=Low, 2=Medium, 3=High, score the following sub-questions:a) What is the impact or overall importance of this factor to the vulnerability of this species b) What is your level of confidence in the scores you provided aboveFor example: a=1, b=2	Brown Trout	Using a scale of 1 to 3, where 1=Low, 2=Medium, 3=High, score the following sub-questions:a) What is the impact or overall importance of this factor to the vulnerability of this species b) What is your level of confidence in the scores you provided aboveFor example: a=1, b=2	Arctic Char	Using a scale of 1 to 3, where 1=Low, 2=Medium, 3=High, score the following sub-questions:a) What is the impact or overall importance of this factor to the vulnerability of this species b) What is your level of confidence in the scores you provided aboveFor example: a=1, b=2	Lake trout	Using a scale of 1 to 3, where 1=Low, 2=Medium, 3=High, score the following sub-questions:a) What is the impact or overall importance of this factor to the vulnerability of this species b) What is your level of confidence in the scores you provided aboveFor example: a=1, b=2	Rainbow trout	Using a scale of 1 to 3, where 1=Low, 2=Medium, 3=High, score the following sub-questions:a) What is the impact or overall importance of this factor to the vulnerability of this species b) What is your level of confidence in the scores you provided aboveFor example: a=1, b=2	Northern pike	Using a scale of 1 to 3, where 1=Low, 2=Medium, 3=High, score the following sub-questions:a) What is the impact or overall importance of this factor to the vulnerability of this species b) What is your level of confidence in the scores you provided aboveFor example: a=1, b=2	Atlantic Salmon	Using a scale of 1 to 3, where 1=Low, 2=Medium, 3=High, score the following sub-questions:a) What is the impact or overall importance of this factor to the vulnerability of this species b) What is your level of confidence in the scores you provided aboveFor example: a=1, b=2	Brook trout	Using a scale of 1 to 3, where 1=Low, 2=Medium, 3=High, score the following sub-questions:a) What is the impact or overall importance of this factor to the vulnerability of this species b) What is your level of confidence in the scores you provided aboveFor example: a=1, b=2	Brown Trout	Using a scale of 1 to 3, where 1=Low, 2=Medium, 3=High, score the following sub-questions:a) What is the impact or overall importance of this factor to the vulnerability of this species b) What is your level of confidence in the scores you provided aboveFor example: a=1, b=2	Arctic Char
Participant A	High	a=3, b=3	High	a=3,b=2	Moderate	a=2, b=2	Very High	a=3, b=3	Very High	a=3, b=3	Moderate	a=2, b=3	Low	a=1, b=3	Moderate	a=2, b=3	Moderate	a=2. b=3	High	a=1, b=3	Very high	a=3, b=3	Very high	a=3, b=3	Moderate	a=2, b=3	Moderate	a=1, b=3	High	a=2, b=3	Moderate	a=2, b=3	Low	a=2, b=3	<span style="color: #000000;">High	a=3, b=3	<span style="color: #000000;">High	a=3, b=3	Low	a=2, b=2	Moderate	a=1, b=3	Moderate	a=2, b=3	Low	a=1, b=3	Low	a=1, b=3	High
Participant B	High	a=2, b=2	High	a=2, b=2	Moderate	a=2, b=2	Very High	a=3, b=3	Very High	a=3, b=3	Moderate	a=1, b=2	Low	a=1, b=3	High	a=2,b=2	High	a=2,b=2	Moderate	a=2, b=2	Very high	a=3, b=3	Very high	a=3, b=3	Moderate	a=1, b=2	Low	a=1, b=3	Moderate	a=2,b=2	Moderate	a=2,b=2	Low	a=1,b=2	Very High	a=3,b=3	Very High	a=3,b=3	Low	a=1,b=2	Low	a=2,b=2	Moderate	a=2,b=2	Moderate	a=2,b=2	Moderate	a=2,b=2	High
Participant C	High	a=3, b=2	Moderate	a=2,b=2	High	a=2, b=2	Very High	a=3, b=3	Very High	a=3, b=2	High	a=3, b=2	Low	a=1, b=1	High	a=2, b=1	Moderate	a=2, b=1	High	a=2, b=1	Moderate	a=2, b=1	Low	a=1, b=1	Moderate	a=2, b=1	Low	a=1, b=1	High	a=3, b=2	Moderate	a=2, b=2	<span style="color: #000000;">High	a=2, b=2	Very High	a=3, b=2	<span style="color: #000000;">High	a=3, b=2	Moderate	a=2, b-1	Low	a=1, b=2	Moderate	a=2, b=2	Moderate	a=2, b=2	Moderate	a=2, b=2	Moderate
Participant D	Moderate	a=2, b=2	High	a=3, b=3	Moderate	a=2, b=2	High	a=3, b=2 , scores similar to brook trout even though the species range is predominantly much further north	High	a=2, b=2 species is more commonly found in large lakes whgich would have less vulnerability to temperature change and greater likelihood of stratification	Low	a=2, b=3, very resticted distribution in Newfoundland.	No	a=2, b=2 has higher temperature preferences than some salmonids	Moderate	a=2, b=2 less preferred habitat conditions (velocity) due to higher flows	Moderate	a=2, b=2 less preferred habitat conditions (velocity) due to higher flows	Moderate	a=2, b=2 less preferred habitat conditions (velocity) due to higher flows, restricted distribution to eastern Newfoundland	Moderate	a=2, b=1, not clear on the expected ptrecipitation changes in norther Labrador	Low	a=1,b=2 less impact on lake dwelling species	Low	a=2, b=2 very resticted distribution	Moderate	a=2, b=2 greater impact onb riverine populations, more frequent flooding may benefit pike reporduction	Moderate	a=2, b=2 more opportunity to find altenaive habitats due to low species diversity	Moderate	a=2, b=2 more opportunity to find altenative habitats due to low species diversity		a=2, b=2 more opportunity to find altenative habitats due to low species diversity, mainly in competition with salmon and brook trout	Low	a=2, b=2 very few rivers ahve cohabitating populations of char, salmon, and brook trout	Low	a=2, b=2 lake trout usually inhabit areas wih limited competition from brrok trout and salmon, more competition form whitefish and suckers	Low	a=2, b=2 very limited distribution and being out competed by native species would not be a bad thing	Low	a=2, b=2 less overlap in habitat preferences with salmonids	Moderate	a=2, b=2 for juveniles feeding on benthos I do not have a sense of climate change impacts on benthoss	Moderate	a=2, b=2 for juveniles feeding on benthos I do not have a sense of climate change impacts on benthos, for piscivorous adults more likley an effect if prey is reduced	Moderate	a=2, b=2	Low
Participant E	Very High	a=3, b=3	High	a=2, b=2	Moderate	a=2, b=1	Very High	a=3, b=3	Very High	a=3, b=3	Moderate	a=2, b=1	Moderate	a=2, b=1	Very high	a=3,a=3	Moderate	a=2, b=3	High	a=2, b=2	Low	a=1,b=2	Low	a=1, b=3	High	a=2,b=2	Low	a=1, b=3	High	a=3, b=3	Moderate	a=2, b=3	Moderate	a=1, b=3	Very High	a=3, b=3	Very High	a=3, b=3	Low	a=1, b=3	Moderate	a=2, b=1	High	a=3, b=3	Moderate	a=2, b=3	Moderate	a=1, b=3	High
Participant F	High	a=3, b=3	Moderate	a=2, b=2	Moderate	a=2, b=2	Very High	a=3, b=3	High	a=3, b=2	Moderate	a=2, b=2	Low	a=2, b=2	Moderate	a=3, b=3	Low	2=2, b=2	Moderate	a=3, b=3	Moderate	a=3, b=2	Low	a=2, b=2	Low	a=2, b=2	No	a=1, b=2	High	a=3, b=3	Moderate	a=2, b=3	Moderate	a=2, b=3	<span style="color: #000000;">High	a=3, b=3	<span style="color: #000000;">High	a=3, b=3	Moderate	a=2, b=3	Low	a=1, b=3	Moderate	a=2, b=2	Moderate	a=2, b=2	Moderate	a=2, b=2	Moderate
Participant G	High	a=3, b=2	High	a=2, b=2	Moderate	a=1, b=1	Very High	a=2, b=2	Low	a=2, b=1	High	a=2, b=1	Moderate	a=1, b=1	Moderate	a=1, b=2	Moderate	a=1, b=2	Moderate	a=1, b=2	Moderate	a=1, b=2	Low	a=1, b=2	Moderate	a=1, b=2	Low	a=1, b=2	High	a=2, b=2	Low	a=1, b=2	Low	a=1, b=2	Moderate	a=2, b=2	Moderate	a=1, b=1	Low	a=2, b=2	Moderate	a=1, b=1	Low	a=1, b=2	Low	a=1, b=2	Low	a=1, b=1	Low
Participant H	Moderate	a= 2, b=2	High	a= 3, b=2	Moderate	a=2, b=2	Very High	a=3, b=2	Moderate	a=2, b=2	Low	a=1, b=2	Low	a=2, b=2	High	a=3, b=2	High	a=3, b=2	High	a=3, b=2	Moderate	a=2, b=2	Moderate	a=2, b=2	Moderate	a=2, b=2	Low	a=1, b=2	Low	a=1, b=3	Moderate	a=2, b=2	Low	a=1, b=2	<span style="color: #000000;">High	a=3, b=1	Low	a=2, b=2	Moderate	a=2, b=2	Moderate	a=2, b=1	Low	a=1, b=2	Low	a=1, b=2	Low	a=1, b=2	Low
[truncated: 128 more columns]

## Sheet: Expert scores for Vulnerability
atlantic salmon	Vulnerability indicators			Weighted indicator score	Average Vulnerability factor score	Adjusted Vulnerability factor score	Participant A				Participant B				Participant C				Participant D				Participant E				Participant F				Participant G				Participant H
							Indicator score		Level of importance	Confidence score	Indicator score		Level of importance	Confidence score	Indicator score		Level of importance	Confidence score	Indicator score		Level of importance	Confidence score	Indicator score		Level of importance	Confidence score	Indicator score		Level of importance	Confidence score	Indicator score		Level of importance	Confidence score	Indicator score		Level of importance	Confidence score
Exposure	Exposure to projected temperature	62	21	2.95238	3.09788	3.6	High	3	3	2	High	3	2	2	High	3	3	2	Moderate	2	2	3	Very High	4	3	3	High	3	3	3	High	3	3	2	Moderate	2	2	2
	Exposure to projected precipitation	49	18	2.72222			Moderate	2	2	3	High	3	2	2	High	3	2	1	Moderate	2	2	2	Very High	4	3	3	Moderate	2	3	3	Moderate	2	1	2	High	3	3	2
	Anthropogenic and non-climate threat	76	21	3.61905			very high	4	3	3	very high	4	3	2	very high	4	3	3	high	3	2	3	Very High	4	3	3	High	3	2	3	very high	4	3	2	moderate	2	2	3
Sensitivity	Habitat specialization	48	18	2.66667	2.72157	3.22157	High	3	2	3	Moderate	2	2	2	High	3	3	2	Moderate	2	2	2	High	3	3	3	High	3	3	3	high	3	2	2	Low	1	1	3
	Prey specificity	31	15	2.06667			moderate	2	2	3	Moderate	2	2	2	Moderate	2	2	2	Moderate	2	2	2	High	3	3	3	moderate	2	2	2	low	1	1	2	low	1	1	2
	Physiological/behavioral sensitivity to temperature changes	59	22	2.68182			high	3	3	3	Moderate	2	2	2	high	3	3	3	Moderate	2	3	2	High	3	3	3	High	3	3	3	High	3	3	2	moderate	2	2	2
	Physiological/behavioral sensitivity to precipitation changes	60	20	3			very high	4	3	3	high	3	3	2	high	3	2	2	Moderate	2	2	2	very high	4	3	3	High	3	3	3	moderate	2	2	2	moderate	2	2	2
	Population size/Geographic range	57	21	2.71429			high	3	3	3	moderate	2	2	2	low	1	3	3	Moderate	2	2	2	very high	4	3	3	High	3	3	3	very high	4	3	2	moderate	2	2	2
	Dependence on environmental cues likely to be disrupted by climate change	64	20	3.2			high	3	3	3	high	3	2	2	very high	4	3	3	Moderate	2	2	2	very high	4	3	3	High	3	3	3	High	3	2	1	High	3	2	1
Adaptive capacity	Genetic plasticity and evolvability	43	19	2.26316	2.42105	2.4	high	2	2	3	moderate	3	2	2	high	2	3	2	high	2	2	2	high	2	3	3	moderate	3	3	3	high	2	2	2	high	2	2	2
	Dispersive capability	35	18	1.94444			moderate	3	2	3	high	2	2	2	high	2	3	3	Moderate	3	2	2	very high	1	3	3	High	2	2	3	high	2	2	2	very high	1	2	2
	Inherent resilience	55	18	3.05556			Moderate	3	2	3	Moderate	3	2	2	low	4	3	3	Moderate	3	2	2	High	2	3	3	low	4	3	3	high	2	2	2	moderate	3	1	2
rainbow trout	Vulnerability indicators			Weighted indicator score	Average Vulnerability factor score	Adjusted Vulnerability factor score	Participant A			Participant B			Participant C			Participant D			Participant E			Participant F			Participant G			Participant H
							Indicator score	Level of importance	Confidence score	Indicator score	Level of importance	Confidence score	Indicator score	Level of importance	Confidence score	Indicator score	Level of importance	Confidence score	Indicator score	Level of importance	Confidence score	Indicator score	Level of importance	Confidence score	Indicator score	Level of importance	Confidence score	Indicator score	Level of importance	Confidence score
Exposure	Exposure to projected temperature	32	15	2.13333	1.99683	1.99683	2	2	3	2	1	2	3	3	2	1	2	3	2	2	1	2	2	2	3	2	1	1	1	2
	Exposure to projected precipitation	26	14	1.85714			2	2	3	2	1	2	2	2	1	1	2	2	3	2	2	1	2	2	2	1	2	2	2	2
	Anthropogenic and non-climate threat	28	14	2			2	2	3	1	1	2	3	2	2	1	1	3	2	2	3	2	2	3	2	2	2	2	2	3
Sensitivity	Habitat specialization	20	14	1.42857	1.89897	1.89897	1	2	2	1	1	2	2	2	1	1	2	2	1	1	3	2	2	3	1	2	2	2	2	2
	Prey specificity	24	14	1.71429			2	2	3	2	2	2	2	2	1	1	2	2	2	2	3	2	2	2	1	1	2	1	1	2
	Physiological/behavioral sensitivity to temperature changes	27	15	1.8			2	2	3	1	1	2	2	2	2	1	2	2	2	2	3	2	2	3	2	2	2	2	2	2
	Physiological/behavioral sensitivity to precipitation changes	30	15	2			2	2	3	2	1	2	2	2	2	1	2	2	3	3	3	2	2	3	1	1	2	2	2	2
	Population size/Geographic range	36	17	2.11765			2	2	3	3	2	2	2	2	2	1	2	2	2	3	3	2	2	3	3	2	2	2	2	2
	Dependence on environmental cues likely to be disrupted by climate change	42	18	2.33333			2	2	3	2	2	2	3	3	2	1	2	2	2	2	3	3	3	3	3	2	1	2	2	2
Adaptive capacity	Genetic plasticity and evolvability	41	18	2.27778	2.40741	2.40741	3	1	2	3	2	2	3	3	2	2	2	2	1	3	3	2	3	3	2	2	1	3	2	2
	Dispersive capability	43	18	2.38889			3	2	3	3	2	2	2	3	3	4	2	2	1	3	3	2	2	3	2	2	2	3	2	2
	Inherent resilience	46	18	2.55556			3	2	3	2	2	2	3	3	3	4	2	2	1	3	3	3	3	2	2	2	1	3	1	2
brown trout	Vulnerability indicators			Weighted indicator score	Average Vulnerability factor score	Adjusted Vulnerability factor score	Participant A			Participant B			Participant C			Participant D			Participant E			Participant F			Participant G			Participant H
							Indicator score	Level of importance	Confidence score	Indicator score	Level of importance	Confidence score	Indicator score	Level of importance	Confidence score	Indicator score	Level of importance	Confidence score	Indicator score	Level of importance	Confidence score	Indicator score	Level of importance	Confidence score	Indicator score	Level of importance	Confidence score	Indicator score	Level of importance	Confidence score
Exposure	Exposure to projected temperature	32	15	2.13333	2.25873	2.25873	2	2	2	2	2	2	3	2	2	2	2	2	2	2	1	2	2	2	2	1	1	2	2	2
	Exposure to projected precipitation	40	16	2.5			3	1	3	2	2	2	3	2	1	2	2	2	3	2	2	2	3	3	2	1	2	3	3	2
	Anthropogenic and non-climate threat	30	14	2.14286			1	1	2	1	1	2	3	2	2	3	2	2	2	2	3	2	2	3	2	2	2	2	2	3
Sensitivity	Habitat specialization	21	12	1.75	1.96493	1.96493	1	2	3	1	1	2	3	2	2	2	2	2	2	1	2	2	2	3	1	1	2	1	1	2
	Prey specificity	21	12	1.75			1	1	2	2	2	2	2	2	2	2	2	2	2	1	2	2	2	2	1	1	1	1	1	2
	Physiological/behavioral sensitivity to temperature changes	24	14	1.71429			1	1	2	1	1	2	2	3	2	2	3	2	1	1	3	2	2	3	2	2	2	1	1	2
	Physiological/behavioral sensitivity to precipitation changes	35	17	2.05882			2	2	3	2	2	2	2	2	2	2	2	2	3	3	3	2	2	3	1	2	2	2	2	2
	Population size/Geographic range	31	16	1.9375			1	1	3	3	2	2	1	2	2	2	2	2	2	3	3	2	2	3	2	2	2	2	2	2
	Dependence on environmental cues likely to be disrupted by climate change	49	19	2.57895			2	2	3	2	2	2	3	3	2	2	2	2	3	3	3	3	3	3	3	2	1	2	2	2
Adaptive capacity	Genetic plasticity and evolvability	40	18	2.22222	2.42593	2.42593	4	1	3	3	2	2	3	3	1	2	2	2	1	3	3	2	3	3	2	2	1	2	2	2
	Dispersive capability	41	18	2.27778			3	2	2	3	2	2	2	3	3	3	2	2	1	3	3	2	2	3	3	2	1	2	2	2
	Inherent resilience	50	18	2.77778			3	2	3	2	2	2	3	3	3	3	2	2	3	3	3	3	3	3	2	2	2	3	1	2
brook trout	Vulnerability indicators			Weighted indicator score	Average Vulnerability factor score	Adjusted Vulnerability factor score	Participant A			Participant B			Participant C			Participant D			Participant E			Participant F			Participant G			Participant H
							Indicator score	Level of importance	Confidence score	Indicator score	Level of importance	Confidence score	Indicator score	Level of importance	Confidence score	Indicator score	Level of importance	Confidence score	Indicator score	Level of importance	Confidence score	Indicator score	Level of importance	Confidence score	Indicator score	Level of importance	Confidence score	Indicator score	Level of importance	Confidence score
Exposure	Exposure to projected temperature	53	19	2.78947	2.47149	2.47149	3	3	2	3	2	2	2	2	2	3	3	3	3	2	2	2	2	2	3	2	2	3	3	2
	Exposure to projected precipitation	35	16	2.1875			2	2	3	3	2	2	2	2	1	2	2	2	2	2	3	1	2	2	2	1	2	3	3	2
	Anthropogenic and non-climate threat	39	16	2.4375			4	3	3	2	2	3	1	1	3	2	2	3	3	2	3	2	2	3	2	2	2	2	2	3
Sensitivity	Habitat specialization	29	15	1.93333	2.27803	2.27803	2	2	3	2	2	2	2	2	2	2	2	2	2	2	3	2	2	3	1	1	2	2	2	2
	Prey specificity	23	13	1.76923			1	1	2	2	2	2	2	2	2	2	2	2	2	2	3	2	2	2	1	1	2	1	1	2
	Physiological/behavioral sensitivity to temperature changes	42	18	2.33333			3	3	3	2	2	2	2	2	3	3	3	2	2	2	3	2	2	3	2	2	2	2	2	2
	Physiological/behavioral sensitivity to precipitation changes	45	19	2.36842			3	3	3	3	3	2	2	2	2	2	2	2	3	3	3	2	2	3	1	2	2	2	2	2
	Population size/Geographic range	38	16	2.375			2	2	3	2	2	2	3	1	3	3	3	2	3	3	3	2	2	2	2	2	2	1	1	2
	Dependence on environmental cues likely to be disrupted by climate change	52	18	2.88889			3	2	3	3	2	2	3	2	2	3	2	2	3	3	3	3	3	3	3	2	1	2	2	2
Adaptive capacity	Genetic plasticity and evolvability	45	19	2.36842	2.57814	2.57814	2	2	3	3	2	2	2	3	2	3	2	2	3	3	3	2	3	2	2	2	2	2	2	2
	Dispersive capability	44	17	2.58824			2	2	3	3	2	2	2	3	3	3	2	3	3	2	3	2	2	2	3	2	2	3	2	2
	Inherent resilience	50	18	2.77778			3	2	3	2	2	2	3	3	3	3	2	2	3	3	3	3	3	2	2	2	2	3	1	2
arctic char	Vulnerability indicators			Weighted indicator score	Average Vulnerability factor score	Adjusted Vulnerability factor score	Participant A			Participant B			Participant C			Participant D			Participant E			Participant F			Participant G			Participant H
							Indicator score	Level of importance	Confidence score	Indicator score	Level of importance	Confidence score	Indicator score	Level of importance	Confidence score	Indicator score	Level of importance	Confidence score	Indicator score	Level of importance	Confidence score	Indicator score	Level of importance	Confidence score	Indicator score	Level of importance	Confidence score	Indicator score	Level of importance	Confidence score
Exposure	Exposure to projected temperature	89	23	3.86957	3.09378	3.1	4	3	3	4	3	3	4	3	3	3	3	2	4	3	3	4	3	3	4	2	2	4	3	2
	Exposure to projected precipitation	45	17	2.64706			4	3	3	4	3	3	2	2	1	2	2	1	1	1	2	2	3	2	2	1	2	2	2	2
	Anthropogenic and non-climate threat	47	17	2.76471			3	2	3	4	3	3	2	2	3	2	2	2	4	3	3	2	2	3	1	1	2	2	2	2
Sensitivity	Habitat specialization	69	22	3.13636	2.74505	3.2	3	3	3	4	3	2	4	3	2	1	2	2	4	3	3	3	3	3	2	2	2	3	3	1
	Prey specificity	36	16	2.25			3	3	3	3	2	2	2	2	2	1	2	2	3	3	3	2	2	2	1	1	2	1	1	2
	Physiological/behavioral sensitivity to temperature changes	84	24	3.5			4	3	3	4	3	3	3	3	3	3	3	2	4	3	3	4	3	3	3	3	2	3	3	2
	Physiological/behavioral sensitivity to precipitation changes	33	16	2.0625			1	2	3	4	3	3	2	2	1	1	2	3	1	1	2	3	3	3	1	2	2	1	1	2
	Population size/Geographic range	54	21	2.57143			4	3	3	1	3	3	1	3	2	1	2	2	4	3	3	3	2	2	4	3	2	2	2	2
	Dependence on environmental cues likely to be disrupted by climate change	59	20	2.95			3	3	3	4	3	3	3	3	2	1	2	2	3	3	3	3	3	3	3	2	1	3	1	2
Adaptive capacity	Genetic plasticity and evolvability	52	18	2.88889	3.00741	3	2	2	3	4	2	2	3	3	2	3	2	2	3	2	3	3	3	3	2	2	2	3	2	2
	Dispersive capability	51	18	2.83333			1	3	3	4	3	3	4	3	3	3	2	2	4	1	3	2	2	3	2	2	2	3	2	2
	Inherent resilience	66	20	3.3			2	3	3	4	3	2	4	3	3	3	2	2	3	3	3	4	3	2	3	2	2	3	1	2
northern pike	Vulnerability indicators			Weighted indicator score	Average Vulnerability factor score	Adjusted Vulnerability factor score	Participant A			Participant B			Participant C			Participant D			Participant E			Participant F			Participant G			Participant H
							Indicator score	Level of importance	Confidence score	Indicator score	Level of importance	Confidence score	Indicator score	Level of importance	Confidence score	Indicator score	Level of importance	Confidence score	Indicator score	Level of importance	Confidence score	Indicator score	Level of importance	Confidence score	Indicator score	Level of importance	Confidence score	Indicator score	Level of importance	Confidence score
Exposure	Exposure to projected temperature	15	12	1.25	1.45085	1.5	1	1	3	1	1	3	1	1	1	1	2	2	2	2	1	1	2	2	2	1	1	1	2	2
	Exposure to projected precipitation	12	9	1.33333			2	1	3	1	1	3	1	1	1	2	2	2	1	1	3	1	1	2	1	1	2	1	1	2
	Anthropogenic and non-climate threat	23	13	1.76923			2	2	2	2	2	2	2	2	2	1	1	2	2	2	3	1	1	3	2	2	1	1	1	2
Sensitivity	Habitat specialization	18	12	1.5	1.70029	1.7	2	1	3	1	2	2	1	1	2	1	2	2	2	2	1	1	1	3	2	1	1	2	2	1
	Prey specificity	26	13	2			1	1	3	3	3	2	2	2	2	2	2	2	2	1	3	2	2	2	1	1	1	1	1	2
	Physiological/behavioral sensitivity to temperature changes	16	12	1.33333			1	1	3	2	2	2	1	1	2	1	2	2	2	2	2	1	1	2	1	1	1	1	2	2
	Physiological/behavioral sensitivity to precipitation changes	15	11	1.36364			1	1	3	2	2	2	2	2	2	1	2	2	1	1	3	1	1	2	1	1	1	1	1	2
	Population size/Geographic range	29	15	1.93333			1	1	3	3	2	2	2	2	2	1	2	2	1	2	3	2	2	2	3	2	1	2	2
	Dependence on environmental cues likely to be disrupted by climate change	29	14	2.07143			1	1	3	3	2	2	3	3	2	1	2	2	2	1	3	2	2	2	2	2	1	1	1	2
Adaptive capacity	Genetic plasticity and evolvability	47	16	2.9375	3.13743	3.6	3	1	2	3	2	2	3	2	1	3	2	2	3	2	3	2	3	2	4	2	1	3	2	2
	Dispersive capability	47	14	3.35714			4	1	3	4	2	2	3	3	2	3	2	2	4	1	3	2	2	2	4	2	1	4	1	2
	Inherent resilience	53	17	3.11765			4	1	3	3	2	2	4	3	3	3	2	2	3	3	3	2	3	2	4	2	1	2	1	2
lake trout	Vulnerability indicators			Weighted indicator score	Average Vulnerability factor score	Adjusted Vulnerability factor score	Participant A			Participant B			Participant C			Participant D			Participant E			Participant F			Participant G			Participant H
							Indicator score	Level of importance	Confidence score	Indicator score	Level of importance	Confidence score	Indicator score	Level of importance	Confidence score	Indicator score	Level of importance	Confidence score	Indicator score	Level of importance	Confidence score	Indicator score	Level of importance	Confidence score	Indicator score	Level of importance	Confidence score	Indicator score	Level of importance	Confidence score
Exposure	Exposure to projected temperature	69	21	3.28571	2.92437	3.4	4	3	3	4	3	3	4	3	2	3	2	2	4	3	3	3	3	2	1	2	1	2	2	2
	Exposure to projected precipitation	34	14	2.42857			4	3	3	4	3	3	1	1	1	1	1	2	1	1	3	1	2	2	1	1	2	2	2	2
	Anthropogenic and non-climate threat	52	17	3.05882			4	3	3	4	3	3	3	2	2	1	1	2	4	3	3	2	2	3	2	2	1	1	1	2
Sensitivity	Habitat specialization	57	20	2.85	2.55556	3.1	3	3	3	4	3	3	3	3	2	1	2	2	4	3	3	3	3	3	2	1	1	1	2	2
	Prey specificity	36	16	2.25			4	3	3	2	2	2	2	2	2	2	2	2	2	3	3	2	2	2	1	1	2	1	1	2
	Physiological/behavioral sensitivity to temperature changes	63	21	3			4	3	3	4	3	3	3	3	2	2	2	2	3	3	3	3	3	3	2	2	1	2	2	2
	Physiological/behavioral sensitivity to precipitation changes	25	14	1.78571			1	2	3	4	3	3	1	1	2	1	2	2	1	2	3	2	2	3	1	1	1	1	1	2
	Population size/Geographic range	48	20	2.4			4	3	3	1	3	3	1	3	2	1	2	2	4	3	3	3	2	2	3	2	1	2	2	2
	Dependence on environmental cues likely to be disrupted by climate change	64	21	3.04762			4	3	3	4	3	3	3	3	1	1	2	2	4	3	3	3	3	3	2	2	1	2	2	2
Adaptive capacity	Genetic plasticity and evolvability	51	17	3	3.14187	3.6	1	1	3	4	2	2	3	3	1	3	2	2	3	2	3	3	3	3	3	2	1	3	2	2
	Dispersive capability	51	16	3.1875			1	3	3	4	2	2	4	3	3	4	2	2	4	1	3	3	2	3	4	2	3	2	1	2
	Inherent resilience	68	21	3.2381			1	3	3	4	3	2	4	3	3	3	2	2	3	3	3	4	3	2	4	2	1	3	2	2

## Sheet: Experts indicator scores
Species	Exposure to projected temperature	Exposure to projected precipitation	Anthropogenic and nonclimate threat	total weighted exposure (adjusted score)	Habitat specialization	Prey specificity	Physiological/behavioral sensitivity to temperature changes	Physiological/behavioral sensitivity to precipitation changes	Population size/Geographic range	Dependence on environmental cues likely to be disrupted by climate change	total weighted sensitivity (adjusted score)	Genetic plasticity and evolvability	Dispersive capability	Inherent resilience	total weighted adaptive capacity (adjusted score)	total vulnerability
Lake trout	3.3	2.4	3.1	3.4	2.9	2.3	3	1.8	2.4	3	3.1	3	3.2	3.2	3.6	10.1
Arctic char	3.9	2.6	2.8	3.1	3.1	2.3	3.5	2.1	2.6	3	3.2	2.9	2.8	3.3	3	9.3
Atlantic salmon	2.95238	2.72222	3.61905	3.6	2.66667	2.06667	2.68182	3	2.71429	3.2	3.2	2.26316	1.94444	3.05556	3.4	9.2
Brook trout	2.8	2.2	2.4	2.5	1.9	1.8	2.3	2.4	2.4	2.9	2.3	2.4	2.6	2.8	2.6	7.4
Brown trout	2.1	2.5	2.1	2.3	1.8	1.8	1.7	2.1	1.9	2.6	2	2.2	2.3	2.8	2.4	6.7
Northern pike	1.3	1.3	1.8	1.5	1.5	2	1.3	1.4	1.9	2.1	1.7	2.9	3.4	3.1	3.6	6.8
Rainbow trout	2.1	1.9	2	2	1.4	1.7	1.8	2	2.1	2.3	1.9	2.3	2.4	2.6	2.4	6.3
	3.9	2.72222	3.61905	3.6	3.1	2.3	3.5	3	2.71429	3.2	3.2	3	3.4	3.3	3.6
	1.3	1.3	1.8	1.5	1.4	1.7	1.3	1.4	1.9	2.1	1.7	2.2	1.94444	2.6	2.4
	2.6	1.42222	1.81905	2.1	1.7	0.6	2.2	1.6	0.814286	1.1	1.5	0.8	1.45556	0.7	1.2

## Sheet: Confidence score data
atlantic salmon	Vulnerability indicators	Weighted indicator score	mean indicator confidence score	average component confidence score	Participant A				Participant B				Participant C				Participant D				Participant E				Participant F				Participant G				Participant H
					Indicator score		Level of importance	Confidence score	Indicator score		Level of importance	Confidence score	Indicator score		Level of importance	Confidence score	Indicator score		Level of importance	Confidence score	Indicator score		Level of importance	Confidence score	Indicator score		Level of importance	Confidence score	Indicator score		Level of importance	Confidence score	Indicator score		Level of importance	Confidence score
Exposure	Exposure to projected temperature	2.95238	2.375	2.45833	High	3	3	2	High	3	2	2	High	3	3	2	Moderate	2	2	3	Very High	4	3	3	High	3	3	3	High	3	3	2	Moderate	2	2	2
	Exposure to projected precipitation	2.72222	2.25		Moderate	2	2	3	High	3	2	2	High	3	2	1	Moderate	2	2	2	Very High	4	3	3	Moderate	2	3	3	Moderate	2	1	2	High	3	3	2
	Anthropogenic and non-climate threat	3.61905	2.75		very high	4	3	3	very high	4	3	2	very high	4	3	3	high	3	2	3	Very High	4	3	3	High	3	2	3	very high	4	3	2	moderate	2	2	3
Sensitivity	Habitat specialization	2.66667	2.5	2.39583	High	3	2	3	Moderate	2	2	2	High	3	3	2	Moderate	2	2	2	High	3	3	3	High	3	3	3	high	3	2	2	Low	1	1	3
	Prey specificity	2.06667	2.25		moderate	2	2	3	Moderate	2	2	2	Moderate	2	2	2	Moderate	2	2	2	High	3	3	3	moderate	2	2	2	low	1	1	2	low	1	1	2
	Physiological/behavioral sensitivity to temperature changes	2.68182	2.5		high	3	3	3	Moderate	2	2	2	high	3	3	3	Moderate	2	3	2	High	3	3	3	High	3	3	3	High	3	3	2	moderate	2	2	2
	Physiological/behavioral sensitivity to precipitation changes	3	2.375		very high	4	3	3	high	3	3	2	high	3	2	2	Moderate	2	2	2	very high	4	3	3	High	3	3	3	moderate	2	2	2	moderate	2	2	2
	Population size/Geographic range	2.71429	2.5		high	3	3	3	moderate	2	2	2	low	1	3	3	Moderate	2	2	2	very high	4	3	3	High	3	3	3	very high	4	3	2	moderate	2	2	2
	Dependence on environmental cues likely to be disrupted by climate change	3.2	2.25		high	3	3	3	high	3	2	2	very high	4	3	3	Moderate	2	2	2	very high	4	3	3	High	3	3	3	High	3	2	1	High	3	2	1
Adaptive capacity	Genetic plasticity and evolvability	2.26316	2.375	2.45833	high	2	2	3	moderate	3	2	2	high	2	3	2	high	2	2	2	high	2	3	3	moderate	3	3	3	high	2	2	2	high	2	2	2
	Dispersive capability	1.94444	2.5		moderate	3	2	3	high	2	2	2	high	2	3	3	Moderate	3	2	2	very high	1	3	3	High	2	2	3	high	2	2	2	very high	1	2	2
	Inherent resilience	3.05556	2.5		Moderate	3	2	3	Moderate	3	2	2	low	4	3	3	Moderate	3	2	2	High	2	3	3	low	4	3	3	high	2	2	2	moderate	3	1	2
										2.91667				2				2.41667				2.16667				3				2.91667				1.91667				2.08333
				atlantic salmon	mean confidence	2.42708
rainbow trout	Vulnerability indicators	Weighted indicator score	average component score	mean indicator confidence score	average component confidence score	adjusted component score	Participant A			Participant B			Participant C			Participant D			Participant E			Participant F			Participant G			Participant H
							Indicator score	Level of importance	Confidence score	Indicator score	Level of importance	Confidence score	Indicator score	Level of importance	Confidence score	Indicator score	Level of importance	Confidence score	Indicator score	Level of importance	Confidence score	Indicator score	Level of importance	Confidence score	Indicator score	Level of importance	Confidence score	Indicator score	Level of importance	Confidence score
Exposure	Exposure to projected temperature	2.13333	1.99683	1.85714	2.09524		2	2	3	2	1	2	3	3	2	1	2	3	2	2	1	2	2	2	3	2	1	1	1	2
	Exposure to projected precipitation	1.85714		1.85714			2	2	3	2	1	2	2	2	1	1	2	2	3	2	2	1	2	2	2	1	2	2	2	2
	Anthropogenic and non-climate threat	2		2.57143			2	2	3	1	1	2	3	2	2	1	1	3	2	2	3	2	2	3	2	2	2	2	2	3
Sensitivity	Habitat specialization	1.42857	1.89897	2.14286	2.19048		1	2	2	1	1	2	2	2	1	1	2	2	1	1	3	2	2	3	1	2	2	2	2	2
	Prey specificity	1.71429		2			2	2	3	2	2	2	2	2	1	1	2	2	2	2	3	2	2	2	1	1	2	1	1	2
	Physiological/behavioral sensitivity to temperature changes	1.8		2.28571			2	2	3	1	1	2	2	2	2	1	2	2	2	2	3	2	2	3	2	2	2	2	2	2
	Physiological/behavioral sensitivity to precipitation changes	2		2.28571			2	2	3	2	1	2	2	2	2	1	2	2	3	3	3	2	2	3	1	1	2	2	2	2
	Population size/Geographic range	2.11765		2.28571			2	2	3	3	2	2	2	2	2	1	2	2	2	3	3	2	2	3	3	2	2	2	2	2
	Dependence on environmental cues likely to be disrupted by climate change	2.33333		2.14286			2	2	3	2	2	2	3	3	2	1	2	2	2	2	3	3	3	3	3	2	1	2	2	2
Adaptive capacity	Genetic plasticity and evolvability	2.27778	2.40741	2.14286	2.27381		3	1	2	3	2	2	3	3	2	2	2	2	1	3	3	2	3	3	2	2	1	3	2	2
	Dispersive capability	2.38889		2.42857			3	2	3	3	2	2	2	3	3	4	2	2	1	3	3	2	2	3	2	2	2	3	2	2
	Inherent resilience	2.55556		2.25			3	2	3	2	2	2	3	3	3	4	2	2	1	3	3	3	3	2	2	2	1	3	1	2
									3			2			1.91667			2.16667			2.75			2.66667			1.66667			2.08333
						rainbow trout	mean confidence	2.28125
brown trout	Vulnerability indicators	Weighted indicator score	average component score	mean indicator confidence score	average component confidence score	adjusted component score	Participant A			Participant B			Participant C			Participant D			Participant E			Participant F			Participant G			Participant H
							Indicator score	Level of importance	Confidence score	Indicator score	Level of importance	Confidence score	Indicator score	Level of importance	Confidence score	Indicator score	Level of importance	Confidence score	Indicator score	Level of importance	Confidence score	Indicator score	Level of importance	Confidence score	Indicator score	Level of importance	Confidence score	Indicator score	Level of importance	Confidence score
Exposure	Exposure to projected temperature	2.13333	2.25873	1.71429	2.04762		2	2	2	2	2	2	3	2	2	2	2	2	2	2	1	2	2	2	2	1	1	2	2	2
	Exposure to projected precipitation	2.5		2			3	1	3	2	2	2	3	2	1	2	2	2	3	2	2	2	3	3	2	1	2	3	3	2
	Anthropogenic and non-climate threat	2.14286		2.42857			1	1	2	1	1	2	3	2	2	3	2	2	2	2	3	2	2	3	2	2	2	2	2	3
Sensitivity	Habitat specialization	1.75	1.96493	2.14286	2.16667		1	2	3	1	1	2	3	2	2	2	2	2	2	1	2	2	2	3	1	1	2	1	1	2
	Prey specificity	1.75		1.85714			1	1	2	2	2	2	2	2	2	2	2	2	2	1	2	2	2	2	1	1	1	1	1	2
	Physiological/behavioral sensitivity to temperature changes	1.71429		2.28571			1	1	2	1	1	2	2	3	2	2	3	2	1	1	3	2	2	3	2	2	2	1	1	2
	Physiological/behavioral sensitivity to precipitation changes	2.05882		2.28571			2	2	3	2	2	2	2	2	2	2	2	2	3	3	3	2	2	3	1	2	2	2	2	2
	Population size/Geographic range	1.9375		2.28571			1	1	3	3	2	2	1	2	2	2	2	2	2	3	3	2	2	3	2	2	2	2	2	2
	Dependence on environmental cues likely to be disrupted by climate change	2.57895		2.14286			2	2	3	2	2	2	3	3	2	2	2	2	3	3	3	3	3	3	3	2	1	2	2	2
Adaptive capacity	Genetic plasticity and evolvability	2.22222	2.42593	2	2.2619		4	1	3	3	2	2	3	3	1	2	2	2	1	3	3	2	3	3	2	2	1	2	2	2
	Dispersive capability	2.27778		2.28571			3	2	2	3	2	2	2	3	3	3	2	2	1	3	3	2	2	3	3	2	1	2	2	2
	Inherent resilience	2.77778		2.5			3	2	3	2	2	2	3	3	3	3	2	2	3	3	3	3	3	3	2	2	2	3	1	2
									3			2			2			2			2.58333			2.83333			1.58333			2.08333
					brown trout	mean confidence	2.26042
brook trout	Vulnerability indicators	Weighted indicator score	average component score	mean indicator confidence score	average component confidence score	adjusted component score	Participant A			Participant B			Participant C			Participant D			Participant E			Participant F			Participant G			Participant H
							Indicator score	Level of importance	Confidence score	Indicator score	Level of importance	Confidence score	Indicator score	Level of importance	Confidence score	Indicator score	Level of importance	Confidence score	Indicator score	Level of importance	Confidence score	Indicator score	Level of importance	Confidence score	Indicator score	Level of importance	Confidence score	Indicator score	Level of importance	Confidence score
Exposure	Exposure to projected temperature	2.78947	2.47149	2.14286	2.33333		3	3	2	3	2	2	2	2	2	3	3	3	3	2	2	2	2	2	3	2	2	3	3	2
	Exposure to projected precipitation	2.1875		2			2	2	3	3	2	2	2	2	1	2	2	2	2	2	3	1	2	2	2	1	2	3	3	2
	Anthropogenic and non-climate threat	2.4375		2.85714			4	3	3	2	2	3	1	1	3	2	2	3	3	2	3	2	2	3	2	2	2	2	2	3
Sensitivity	Habitat specialization	1.93333	2.27803	2.28571	2.2619		2	2	3	2	2	2	2	2	2	2	2	2	2	2	3	2	2	3	1	1	2	2	2	2
	Prey specificity	1.76923		2.14286			1	1	2	2	2	2	2	2	2	2	2	2	2	2	3	2	2	2	1	1	2	1	1	2
	Physiological/behavioral sensitivity to temperature changes	2.33333		2.42857			3	3	3	2	2	2	2	2	3	3	3	2	2	2	3	2	2	3	2	2	2	2	2	2
	Physiological/behavioral sensitivity to precipitation changes	2.36842		2.28571			3	3	3	3	3	2	2	2	2	2	2	2	3	3	3	2	2	3	1	2	2	2	2	2
	Population size/Geographic range	2.375		2.28571			2	2	3	2	2	2	3	1	3	3	3	2	3	3	3	2	2	2	2	2	2	1	1	2
	Dependence on environmental cues likely to be disrupted by climate change	2.88889		2.14286			3	2	3	3	2	2	3	2	2	3	2	2	3	3	3	3	3	3	3	2	1	2	2	2
Adaptive capacity	Genetic plasticity and evolvability	2.36842	2.57814	2.14286	2.31548		2	2	3	3	2	2	2	3	2	3	2	2	3	3	3	2	3	2	2	2	2	2	2	2
	Dispersive capability	2.58824		2.42857			2	2	3	3	2	2	2	3	3	3	2	3	3	2	3	2	2	2	3	2	2	3	2	2
	Inherent resilience	2.77778		2.375			3	2	3	2	2	2	3	3	3	3	2	2	3	3	3	3	3	2	2	2	2	3	1	2
									3			2.08333			2.33333			2.25			2.91667			2.41667			1.91667			2.08333
							brook trout	mean confidence	2.375
arctic char	Vulnerability indicators	Weighted indicator score	average component score	mean indicator confidence score	average component confidence score	Participant A			Participant B			Participant C			Participant D			Participant E			Participant F			Participant G			Participant H
						Indicator score	Level of importance	Confidence score	Indicator score	Level of importance	Confidence score	Indicator score	Level of importance	Confidence score	Indicator score	Level of importance	Confidence score	Indicator score	Level of importance	Confidence score	Indicator score	Level of importance	Confidence score	Indicator score	Level of importance	Confidence score	Indicator score	Level of importance	Confidence score
Exposure	Exposure to projected temperature	3.86957	3.09378	2.57143	2.33333	4	3	3	4	3	3	4	3	3	3	3	2	4	3	3	4	3	3	4	2	2	4	3	2
	Exposure to projected precipitation	2.64706		1.85714		4	3	3	4	3	3	2	2	1	2	2	1	1	1	2	2	3	2	2	1	2	2	2	2
	Anthropogenic and non-climate threat	2.76471		2.57143		3	2	3	4	3	3	2	2	3	2	2	2	4	3	3	2	2	3	1	1	2	2	2	2
Sensitivity	Habitat specialization	3.13636	2.74505	2.14286	2.28571	3	3	3	4	3	2	4	3	2	1	2	2	4	3	3	3	3	3	2	2	2	3	3	1
	Prey specificity	2.25		2.14286		3	3	3	3	2	2	2	2	2	1	2	2	3	3	3	2	2	2	1	1	2	1	1	2
	Physiological/behavioral sensitivity to temperature changes	3.5		2.57143		4	3	3	4	3	3	3	3	3	3	3	2	4	3	3	4	3	3	3	3	2	3	3	2
	Physiological/behavioral sensitivity to precipitation changes	2.0625		2.28571		1	2	3	4	3	3	2	2	1	1	2	3	1	1	2	3	3	3	1	2	2	1	1	2
	Population size/Geographic range	2.57143		2.28571		4	3	3	1	3	3	1	3	2	1	2	2	4	3	3	3	2	2	4	3	2	2	2	2
	Dependence on environmental cues likely to be disrupted by climate change	2.95		2.28571		3	3	3	4	3	3	3	3	2	1	2	2	3	3	3	3	3	3	3	2	1	3	1	2
Adaptive capacity	Genetic plasticity and evolvability	2.88889	3.00741	2.28571	2.41071	2	2	3	4	2	2	3	3	2	3	2	2	3	2	3	3	3	3	2	2	2	3	2	2
	Dispersive capability	2.83333		2.57143		1	3	3	4	3	3	4	3	3	3	2	2	4	1	3	2	2	3	2	2	2	3	2	2
	Inherent resilience	3.3		2.375		2	3	3	4	3	2	4	3	3	3	2	2	3	3	3	4	3	2	3	2	2	3	1	2
									3			2.66667			2.25			2			2.83333			2.66667			1.91667			1.91667
					arctic char	mean confidence	2.40625
northern pike	Vulnerability indicators	Weighted indicator score	average component score	mean indicator confidence score	average component confidence score	Participant A			Participant B			Participant C			Participant D			Participant E			Participant F			Participant G			Participant H
						Indicator score	Level of importance	Confidence score	Indicator score	Level of importance	Confidence score	Indicator score	Level of importance	Confidence score	Indicator score	Level of importance	Confidence score	Indicator score	Level of importance	Confidence score	Indicator score	Level of importance	Confidence score	Indicator score	Level of importance	Confidence score	Indicator score	Level of importance	Confidence score
Exposure	Exposure to projected temperature	1.25	1.45085	1.71429	2	1	1	3	1	1	3	1	1	1	1	2	2	2	2	1	1	2	2	2	1	1	1	2	2
	Exposure to projected precipitation	1.33333		2.14286		2	1	3	1	1	3	1	1	1	2	2	2	1	1	3	1	1	2	1	1	2	1	1	2
	Anthropogenic and non-climate threat	1.76923		2.14286		2	2	2	2	2	2	2	2	2	1	1	2	2	2	3	1	1	3	2	2	1	1	1	2
Sensitivity	Habitat specialization	1.5	1.70029	1.71429	1.92857	2	1	3	1	2	2	1	1	2	1	2	2	2	2	1	1	1	3	2	1	1	2	2	1
	Prey specificity	2		2		1	1	3	3	3	2	2	2	2	2	2	2	2	1	3	2	2	2	1	1	1	1	1	2
	Physiological/behavioral sensitivity to temperature changes	1.33333		1.85714		1	1	3	2	2	2	1	1	2	1	2	2	2	2	2	1	1	2	1	1	1	1	2	2
	Physiological/behavioral sensitivity to precipitation changes	1.36364		2		1	1	3	2	2	2	2	2	2	1	2	2	1	1	3	1	1	2	1	1	1	1	1	2
	Population size/Geographic range	1.93333		2		1	1	3	3	2	2	2	2	2	1	2	2	1	2	3	2	2	2	3	2	1	2	2
	Dependence on environmental cues likely to be disrupted by climate change	2.07143		2		1	1	3	3	2	2	3	3	2	1	2	2	2	1	3	2	2	2	2	2	1	1	1	2
Adaptive capacity	Genetic plasticity and evolvability	2.9375	3.13743	1.85714	2.03571	3	1	2	3	2	2	3	2	1	3	2	2	3	2	3	2	3	2	4	2	1	3	2	2
	Dispersive capability	3.35714		2		4	1	3	4	2	2	3	3	2	3	2	2	4	1	3	2	2	2	4	2	1	4	1	2
	Inherent resilience	3.11765		2.25		4	1	3	3	2	2	4	3	3	3	2	2	3	3	3	2	3	2	4	2	1	2	1	2
									3			2.16667			1.83333			2			2.58333			2.16667			1.08333			1.90909
				northern pike	mean confidence	2.0928	1.7-2.3
lake trout	Vulnerability indicators	Weighted indicator score	average component score	mean indicator confidence score	average component confidence score	Participant A			Participant B			Participant C			Participant D			Participant E			Participant F			Participant G			Participant H
						Indicator score	Level of importance	Confidence score	Indicator score	Level of importance	Confidence score	Indicator score	Level of importance	Confidence score	Indicator score	Level of importance	Confidence score	Indicator score	Level of importance	Confidence score	Indicator score	Level of importance	Confidence score	Indicator score	Level of importance	Confidence score	Indicator score	Level of importance	Confidence score
Exposure	Exposure to projected temperature	3.28571	2.92437	2.14286	2.19048	4	3	3	4	3	3	4	3	2	3	2	2	4	3	3	3	3	2	1	2	1	2	2	2
	Exposure to projected precipitation	2.42857		2.14286		4	3	3	4	3	3	1	1	1	1	1	2	1	1	3	1	2	2	1	1	2	2	2	2
	Anthropogenic and non-climate threat	3.05882		2.28571		4	3	3	4	3	3	3	2	2	1	1	2	4	3	3	2	2	3	2	2	1	1	1	2
Sensitivity	Habitat specialization	2.85	2.55556	2.28571	2.21429	3	3	3	4	3	3	3	3	2	1	2	2	4	3	3	3	3	3	2	1	1	1	2	2
	Prey specificity	2.25		2.14286		4	3	3	2	2	2	2	2	2	2	2	2	2	3	3	2	2	2	1	1	2	1	1	2
	Physiological/behavioral sensitivity to temperature changes	3		2.28571		4	3	3	4	3	3	3	3	2	2	2	2	3	3	3	3	3	3	2	2	1	2	2	2
	Physiological/behavioral sensitivity to precipitation changes	1.78571		2.28571		1	2	3	4	3	3	1	1	2	1	2	2	1	2	3	2	2	3	1	1	1	1	1	2
	Population size/Geographic range	2.4		2.14286		4	3	3	1	3	3	1	3	2	1	2	2	4	3	3	3	2	2	3	2	1	2	2	2
	Dependence on environmental cues likely to be disrupted by climate change	3.04762		2.14286		4	3	3	4	3	3	3	3	1	1	2	2	4	3	3	3	3	3	2	2	1	2	2	2
Adaptive capacity	Genetic plasticity and evolvability	3	3.14187	2	2.27381	1	1	3	4	2	2	3	3	1	3	2	2	3	2	3	3	3	3	3	2	1	3	2	2
	Dispersive capability	3.1875		2.57143		1	3	3	4	2	2	4	3	3	4	2	2	4	1	3	3	2	3	4	2	3	2	1	2
	Inherent resilience	3.2381		2.25		1	3	3	4	3	2	4	3	3	3	2	2	3	3	3	4	3	2	4	2	1	3	2	2
									3			2.66667			1.91667			2			3			2.58333			1.33333			2
				Lake trout	mean confidence	2.3125
Species	Exposure confidence	Sensitivity confidence scores	Adaptive capacity confidence	mean confidence	confidence status	Vulnerability status
lake trout	2.2	2.2	2.3	2.31		10.1
arctic char	2.3	2.3	2.4	2.40625		9.3
Atlantic salmon	2.5	2.4	2.5	2.42708		9.2
brook trout	2.3	2.3	2.3	2.375		7.4
brown trout	2	2.2	2.3	2.26042		6.7
northern pike	2	1.9	2	2.0928		6.8
rainbow trout	2.1	2.2	2.3	2.28125		6.3
			Atlantic salmon	mean confidence scores	2.42708
			Lake trout	mean confidence	2.31
			northern pike	mean confidence	2.0928
			arctic char	mean confidence	2.40625
			brook trout	mean confidence	2.375
			brown trout	mean confidence	2.26042
			rainbow trout	mean confidence	2.28125
			atlantic salmon	mean confidence	2.42708

## Sheet: Expert confidence score analysi
atlantic salmon	Vulnerability indicators
		Confidence score A	Confidence score B	Confidence score C	Confidence score D	Confidence score E	Confidence score F	Confidence score G	Confidence score H
Exposure	Exposure to projected temperature	2	2	2	3	3	3	2	2	2-3
	Exposure to projected precipitation	3	2	1	2	3	3	2	2
	Anthropogenic and non-climate threat	3	2	3	3	3	3	2	3
Sensitivity	Habitat specialization	3	2	2	2	3	3	2	3
	Prey specificity	3	2	2	2	3	2	2	2
	Physiological/behavioral sensitivity to temperature changes	3	2	3	2	3	3	2	2
	Physiological/behavioral sensitivity to precipitation changes	3	2	2	2	3	3	2	2
	Population size/Geographic range	3	2	3	2	3	3	2	2
	Dependence on environmental cues likely to be disrupted by climate change	3	2	3	2	3	3	1	1
Adaptive capacity	Genetic plasticity and evolvability	3	2	2	2	3	3	2	2
	Dispersive capability	3	2	3	2	3	3	2	2
	Inherent resilience	3	2	3	2	3	3	2	2
rainbow trout	Vulnerability indicators
		Confidence score	Confidence score	Confidence score	Confidence score	Confidence score	Confidence score	Confidence score	Confidence score
Exposure	Exposure to projected temperature	3	2	2	3	1	2	1	2
	Exposure to projected precipitation	3	2	1	2	2	2	2	2
	Anthropogenic and non-climate threat	3	2	2	3	3	3	2	3
Sensitivity	Habitat specialization	2	2	1	2	3	3	2	2
	Prey specificity	3	2	1	2	3	2	2	2
	Physiological/behavioral sensitivity to temperature changes	3	2	2	2	3	3	2	2
	Physiological/behavioral sensitivity to precipitation changes	3	2	2	2	3	3	2	2
	Population size/Geographic range	3	2	2	2	3	3	2	2
	Dependence on environmental cues likely to be disrupted by climate change	3	2	2	2	3	3	1	2
Adaptive capacity	Genetic plasticity and evolvability	2	2	2	2	3	3	1	2
	Dispersive capability	3	2	3	2	3	3	2	2
	Inherent resilience	3	2	3	2	3	2	1	2
Brown trout		Confidence score	Confidence score	Confidence score	Confidence score	Confidence score	Confidence score	Confidence score	Confidence score
Exposure	Exposure to projected temperature	2	2	2	2	1	2	1	2
	Exposure to projected precipitation	3	2	1	2	2	3	2	2
	Anthropogenic and non-climate threat	2	2	2	2	3	3	2	3
Sensitivity	Habitat specialization	3	2	2	2	2	3	2	2
	Prey specificity	2	2	2	2	2	2	1	2
	Physiological/behavioral sensitivity to temperature changes	2	2	2	2	3	3	2	2
	Physiological/behavioral sensitivity to precipitation changes	3	2	2	2	3	3	2	2
	Population size/Geographic range	3	2	2	2	3	3	2	2
	Dependence on environmental cues likely to be disrupted by climate change	3	2	2	2	3	3	1	2
Adaptive capacity	Genetic plasticity and evolvability	3	2	1	2	3	3	1	2
	Dispersive capability	2	2	3	2	3	3	1	2
	Inherent resilience	3	2	3	2	3	3	2	2
Brook trout		Confidence score	Confidence score	Confidence score	Confidence score	Confidence score	Confidence score	Confidence score	Confidence score
Exposure	Exposure to projected temperature	2	2	2	3	2	2	2	2
	Exposure to projected precipitation	3	2	1	2	3	2	2	2
	Anthropogenic and non-climate threat	3	3	3	3	3	3	2	3
Sensitivity	Habitat specialization	3	2	2	2	3	3	2	2
	Prey specificity	2	2	2	2	3	2	2	2
	Physiological/behavioral sensitivity to temperature changes	3	2	3	2	3	3	2	2
	Physiological/behavioral sensitivity to precipitation changes	3	2	2	2	3	3	2	2
	Population size/Geographic range	3	2	3	2	3	2	2	2
	Dependence on environmental cues likely to be disrupted by climate change	3	2	2	2	3	3	1	2
Adaptive capacity	Genetic plasticity and evolvability	3	2	2	2	3	2	2	2
	Dispersive capability	3	2	3	3	3	2	2	2
	Inherent resilience	3	2	3	2	3	2	2	2
arctic char		Confidence score	Confidence score	Confidence score	Confidence score	Confidence score	Confidence score	Confidence score	Confidence score
Exposure	Exposure to projected temperature	3	3	3	2	3	3	2	2
	Exposure to projected precipitation	3	3	1	1	2	2	2	2
	Anthropogenic and non-climate threat	3	3	3	2	3	3	2	2
Sensitivity	Habitat specialization	3	2	2	2	3	3	2	1
	Prey specificity	3	2	2	2	3	2	2	2
	Physiological/behavioral sensitivity to temperature changes	3	3	3	2	3	3	2	2
	Physiological/behavioral sensitivity to precipitation changes	3	3	1	3	2	3	2	2
	Population size/Geographic range	3	3	2	2	3	2	2	2
	Dependence on environmental cues likely to be disrupted by climate change	3	3	2	2	3	3	1	2
Adaptive capacity	Genetic plasticity and evolvability	3	2	2	2	3	3	2	2
	Dispersive capability	3	3	3	2	3	3	2	2
	Inherent resilience	3	2	3	2	3	2	2	2
Northern pike		Confidence score	Confidence score	Confidence score	Confidence score	Confidence score	Confidence score	Confidence score	Confidence score
Exposure	Exposure to projected temperature	3	3	1	2	1	2	1	2
	Exposure to projected precipitation	3	3	1	2	3	2	2	2
	Anthropogenic and non-climate threat	2	2	2	2	3	3	1	2
Sensitivity	Habitat specialization	3	2	2	2	1	3	1	1
	Prey specificity	3	2	2	2	3	2	1	2
	Physiological/behavioral sensitivity to temperature changes	3	2	2	2	2	2	1	2
	Physiological/behavioral sensitivity to precipitation changes	3	2	2	2	3	2	1	2
	Population size/Geographic range	3	2	2	2	3	2	1
	Dependence on environmental cues likely to be disrupted by climate change	3	2	2	2	3	2	1	2
Adaptive capacity	Genetic plasticity and evolvability	2	2	1	2	3	2	1	2
	Dispersive capability	3	2	2	2	3	2	1	2
	Inherent resilience	3	2	3	2	3	2	1	2
lake trout		Confidence score	Confidence score	Confidence score	Confidence score	Confidence score	Confidence score	Confidence score	Confidence score
Exposure	Exposure to projected temperature	3	3	2	2	3	2	1	2
	Exposure to projected precipitation	3	3	1	2	3	2	2	2
	Anthropogenic and non-climate threat	3	3	2	2	3	3	1	2
Sensitivity	Habitat specialization	3	3	2	2	3	3	1	2
	Prey specificity	3	2	2	2	3	2	2	2
	Physiological/behavioral sensitivity to temperature changes	3	3	2	2	3	3	1	2
	Physiological/behavioral sensitivity to precipitation changes	3	3	2	2	3	3	1	2
	Population size/Geographic range	3	3	2	2	3	2	1	2
	Dependence on environmental cues likely to be disrupted by climate change	3	3	1	2	3	3	1	2
Adaptive capacity	Genetic plasticity and evolvability	3	2	1	2	3	3	1	2
	Dispersive capability	3	2	3	2	3	3	3	2
	Inherent resilience	3	2	3	2	3	2	1	2
Species	Exposure confidence	Sensitivity confidence scores	Adaptive capacity confidence	mean confidence	confidence status	Vulnerability status
lake trout	2.2	2.2	2.3	2.31		10.1
arctic char	2.3	2.3	2.4	2.40625		9.3
Atlantic salmon	2.5	2.4	2.5	2.42708		9.2
brook trout	2.3	2.3	2.3	2.375		7.4
brown trout	2	2.2	2.3	2.26042		6.7
northern pike	2	1.9	2	2.0928		6.8
rainbow trout	2.1	2.2	2.3	2.28125		6.3

## Sheet: Non-climatic drivers
	Indicate all possible anthropogenic and non-climate threat to each species and provide an estimate vulnerability level to their cumulative effects.
	Atlantic Salmon	Rainbow trout	Brown trout	Brook trout	Arctic char	Northern Pike	Lake trout
participant A	instream barriers, forest harvest, fishing harvest	instream barriers, forest harvest, fishing harvest	instream barriers, forest harvest, fishing harvest	instream barriers, forest harvest, fishing harvest	instream barriers, forest harvest, fishing harvest	instream barriers, forest harvest, fishing harvest	instream barriers, forest harvest, fishing harvest
participant B
participant C	at-sea mortality, invasive species, habitat modification (fragmentation etc.), toxins, harvesting (legal and illegal), aquaculture (genetic, disease and competition)	at-sea mortality, other invasive species, habitat modification (fragmentation etc.), toxins, harvesting (legal and illegal), aquaculture (genetic, disease and competition)	at-sea mortality, other invasive species, habitat modification (fragmentation etc.), toxins, harvesting (legal and illegal), aquaculture (genetic, disease and competition)	at-sea mortality, invasive species, habitat modification (fragmentation etc.), toxins, harvesting (legal and illegal), aquaculture (competition)	at-sea mortality, invasive species, habitat modification (fragmentation etc.), toxins, harvesting (legal and illegal), aquaculture (disease)	invasive species, habitat modification (fragmentation etc.), toxins, harvesting (legal and illegal)	invasive species, habitat modification (fragmentation etc.), toxins, harvesting (legal and illegal)
participant D	invasives, over exploitation, changing land use, impacts at sea, industrial development	not that relevant, vert resticted range	invasives, over exploitation, changing land use, impacts at sea, industrial development	invasives, over exploitation, changing land use, industrial development	over exploitation, less vulverable (now and in short term) to changing land use and industrial development due to location of populations in unpopulated regions.	changing land use, industrial development	changing land use, industrial development
participant E
participant F	dams/passage, aquaculture, harvest, habitat destruction	harvest, habitat destruction	dams/passage, harvest, habitat destruction	harvest, habitat destruction	dams/passage, harvest, habitat destruction	harvest, habitat destruction	harvest, habitat destruction
participant G	Overfishing, loss of habitat, disease, competition with non-native salmonids, predation (seals)	Overfishing, loss of habitat, disease, competition with native salmonids	Overfishing, loss of habitat, disease, competition with native salmonids	Overfishing, loss of habitat, disease, competition with non-native salmonids	Overfishing,	Overfishing	Overfishing
participant H	habitat degradation, over fishing (incl poaching)	habitat degradation	habitat degradation	habitat degradation / Over fishing in some areas	habitat degradation	habitat degradation / Over fishing in some areas	habitat degradation / Over fishing in some areas
